# Supplementary material for: Drinking by sea snakes from oceanic freshwater lenses at first rainfall ending seasonal drought
Source: PLoS One. 2019 Feb 7;14(2):e0212099. doi: 10.1371/journal.pone.0212099 (PMC6366689; doi:10.1371/journal.pone.0212099)
Supplement: S1 Data — (XLSX) [file pone.0212099.s001.xlsx]

## Sheet: Sheet1
snake	time	gps	water sal.	water T	mass i	mass f1	mass f2	change	% change	time, h f1	time, h f2	drank f1	drank f2	% mass	Notes			% drinking
5/5/2017-1		N 10.57742, W 085.71164	31.7	29.3	39.2	48.1	48.3	9.1	23	5.95	19	yes *	yes	23
" 2					41.4	41.2	44.8	3.4	8.2		19		yes	8.2
"3					46	53.2	53.3	7.3	15.9	5.7	19	yes *	yes	15.9
"4					22.7	25.2	25	2.5	11	5.5	19	yes	yes	11
"5					26.9	31	30.8	4.1	15.2	5.5	19	yes	yes	15.2
"6					22.8	22.8	22.8	0	0	5.5	19	no	no	0
"7					22.2	21.8	24.3	2.1	9.5	5.5	19	no	yes	9.5	small feces
"8					15.9	18.6	18.6	2.7	17	5.5	19	yes *	yes	17
"9					15	16.1	16	1.1	7.3	5.5	19	yes	yes	7.3
"10					16.8	18.6	16.4	0.4	-2.4	5.5	19	no	no	0	shed skin (holding water at f1
"11					14.5	14.4	14.6	0	0	5.5	19	no	no	0
"12					13.2	13.8	14.3	2.2	16.7	5.5	19	yes	yes	16.7	regurgitated 3 small fish			0.75
5/6/2017-1	800	N 10.58480, W 085.71420	31.6	30.3	154.5	153.6		-0.9	-0.582524	19			no	-0.582524
"2					89.5	102.9		13.4	14.9721	"			yes	14.9721
"3					86.1	85.7		-0.4	-0.464576	"			no	-0.464576
"4					67.5	79.5		12	17.7778	"			yes *	17.7778	feces
"5					89.8	102.3		12.5	13.9198	"			yes	13.9198
"6					50.6	57.2		6.6	13.0435	"			yes	13.0435
"7					56.7	66.7		10	17.6367	"			yes	17.6367
"8					55.7	55.3		-0.4	-0.718133	"			no	-0.718133	small debris
"9					54.7	56.4		1.7	3.10786	"			yes	3.10786
"10					38.4	47.3		8.9	23.1771	"			yes	23.1771
"11					34.7	42.3		7.6	21.902	"			yes	21.902
"12					22.7	22.7		0	0	"			no	0
"13					25.8	27.4		1.6	6.20155	"			yes	6.20155	small debris
"14					26.2	32.9		6.7	25.5725	"			yes *	25.5725	feces
"15					27.5	30.8		3.3	12	"			yes	12	feces
"16					17.3	20		2.7	15.6069	"			yes	15.6069	stub tail
"17					14.3	18.2		3.9	27.2727	"			yes	27.2727	feces
"18		N 10.58830, W 085.70964			20.8	20.3		-0.5	-2.40385	"			yes	-2.40385	shed + feces; drank			0.78
Huge rain overnight, over ocean and Coco
5/7/2017-1	815	N 10.59765, W 085.71120			138.5	138.2		-0.3	-0.216606				no	-0.216606
2					94.5	94.7		0.2	0.21164				no	0.21164
3					88.4	88.6		0.2	0.226244				no	0.226244	feces
4					67.7	75.9		8.2	12.1123				yes	12.1123
5					52.1	60.6		8.5	16.3148				yes *	16.3148
6					50	60.4		10.4	20.8				yes	20.8
7					41.1	40.9		-0.2	-0.486618				no	-0.486618
8					33.2	36.7		3.5	10.5422				yes	10.5422
9					31.5	36.4		4.9	15.5556				yes	15.5556	feces
10					32.2	32		-0.2	-0.621118				no	-0.621118
11					22.8	22.8		0	0				no	0
12					10.9	12.6		1.7	15.5963				yes *	15.5963	feces + urates			0.5
13					33.8	dead			0
Heavy afternoon rain on 5/7
5/8/2017-1	811	N 10.58390, W 085.72341	30.7	29.2	77.3		76.3	-1	-1.29366				no	-1.29366
"2					64.3		65.2	0.9	1.39969				?	1.39969
"3					70.2		70	-0.2	-0.2849				no	-0.2849
"4					35.8		35.7	-0.1	-0.27933				no	-0.27933
"5					26.8		26.5	-0.3	-1.1194				no	-1.1194	small feces
"6					36.4		38.4	2	5.49451				yes	5.49451
"7					22		26.3	4.3	19.5455				yes	19.5455
"8					22.5		26.8	4.3	19.1111				yes	19.1111
"9					19.9		19.9	0	0				no	0
"10					22.1		21.6	-0.5	-2.26244				no	-2.26244	shed skin
"11					25.5		26.2	0.7	2.7451				no	2.7451
"12					19.6		20.6	1	5.10204				?	5.10204	urates
"13					22.3		25.8	3.5	15.6951				yes	15.6951
"14					20.1		23.6	3.5	17.4129				yes	17.4129	defecated
"15					21.4		23.1	1.7	7.94393				yes	7.94393
"16		N 10.56827, W 085.72169			18.5		20.9	2.4	12.973				yes	12.973
"17					19.4		19.6	0.2	1.03093				no	1.03093
"18					17.8		18.2	0.4	2.24719				no	2.24719	small debris
"19					12.4		13.5	1.1	8.87097				yes	8.87097	small debris			0.42
Heavy afternoon rain on 5/8
5/9/2017-1	835	N 10.57691, W 085.71704	30.5	29.1	101.5		100	-1.5	-1.47783				no	-1.47783	feces
"2					87		87.8	0.8	0.91954				dead	0.91954	dead overnight
"3					87.1		97.8	10.7	12.2847				yes	12.2847	feces
"4					26.9		28.7	1.8	6.69145				yes	6.69145	feces
"5					54.5		54.3	-0.2	-0.366972				no	-0.366972	feces
"6		N 10.58567, W 085.71636			18.8		20.4	1.6	8.51064				yes	8.51064	feces
"7		N 10.58567, W 085.71637			76.9		75	-1.9	-2.47074				no	-2.47074	feces
"8					66		75.2	9.2	13.9394				yes	13.9394
"9					13.6		14.9	1.3	9.55882				yes	9.55882				0.56
Heavy afternoon rain on 5/9
5/10/2017-1	824	N 10.59624, W 085.69114	30.3	30.4	89		88.9	-0.1	-0.11236		18		no	-0.11236
"2					38.4		48.7	10.3	26.8229		"		yes	26.8229	* drank immediately
"3					20.8		20.5	-0.3	-1.44231		"		no	-1.44231
"4					18.2		21	2.8	15.3846		"		yes	15.3846	* drank immediately
"5					18.6		18.5	-0.1	-0.537634				no	-0.537634
"6					19.5		19.4	-0.1	-0.512821				no	-0.512821	algae on skin			0.33
5/12/2017-1	725	N 10.58315, W 085.71639	30.6	28.6	96.4		96	-0.4	-0.414938		20		no		large slick south near hotel
" 2					85.1		83.4	-1.7	-1.99765				no		feces
" 3					67.5		75.4	7.9	11.7037				yes	11.7	feces
" 4					56.2		56	-0.2	-0.355872				no
" 5					70.1		69.8	-0.3	-0.42796				no
" 6					82		81.6	-0.4	-0.487805				no		feces
" 7					76.9		76.3	-0.6	-0.780234				no
" 8					54.8		54.8	0	0				no
" 9					74.4		died		0				no		died
" 10					54.8		54.9	0.1	0.182482				no
" 11					56.4		56.1	-0.3	-0.531915				no
" 12					56.5		56.4	-0.1	-0.176991				no
" 13					51.2		51.2	0	0				no
" 14					34.2		33.2	-1	-2.92398				no		feces
" 15					44.7		53.9	9.2	20.5817				yes	20.58
" 16					33.2		34.7	1.5	4.51807				yes	4.52
" 17					29.4		29.3	-0.1	-0.340136				no
" 18		N 10.59486, W 085.70777	30.4	28.6	30.3		30.2	-0.1	-0.330033				no
" 19					19.7		19.8	0.1	0.507614				no
" 20					17.8		17.5	-0.3	-1.68539				no
" 21					18.8		18.7	-0.1	-0.531915				no
" 22					14.2		14.2	0	0				no					0.136
